# Supplementary material for: Data-driven simulations to assess the impact of study imperfections in time-to-event analyses
Source: Am J Epidemiol. 2024 May 6;194(1):233–42. doi: 10.1093/aje/kwae058 (PMC7617302; doi:10.1093/aje/kwae058)
Supplement: Web_Material_kwae058 [file web_material_kwae058.zip]

Archive with 1 entries (1 files):
- kwae058 Abrahamowicz Supplemental Material Final.zip
